# Supplementary material for: Computational Identification of Diverse Mechanisms Underlying Transcription Factor-DNA Occupancy
Source: PLoS Genet. 2013 Aug 1;9(8):e1003571. doi: 10.1371/journal.pgen.1003571 (PMC3731213; doi:10.1371/journal.pgen.1003571)
Supplement: Table S9 — Data tables for the in vitro pull down experiments characterizing the interaction between MBP and luciferase tagged transcription factors. For detailed explanation see worksheet “notes” in this file. (XLSX) [file pgen.1003571.s021.xlsx]

## Sheet: notes
This file contains data tables for the in vitro pull down experiments characterizing the interaction between MBP and luciferase tagged transcription factors.
sheet name	notes
constructs	Starting ORFs or cDNA clones used to build in vitro expression constructs
heterodimers	Only results for heterodimers tested in both configurations (TF1 is luc tagged or TF2 is MBP tagged). The average of both expeirments is also provided.
all heterodimers + more controls	The averaged results from the heterodimer tests, additional negative controls with either CLK or empty vector (MT). GT-GT, MAD-MED and CLK-CYC positive controls are shown.
all data	Columns A-F show all individual results as LIRs. Columns H-P group results for heterodimers tested in two configurations to give an overall mean for the pair.

## Sheet: Constructs
pDNR-dual clones used for cre-lox cloning					Construction of Med constructs
GENE SYMBOL	ANNOTATION SYMBOL	Clone name			ORF pcr amplified from cDNA clone LD22279
Adf1	CG15845	BS26204			Primer names (including cloning enzyme and gene)	primer sequences (with space between cloning site and ORF)
cad	CG1759	BS01123			AscI-Med-5P	GCGCGGCGCGCCG ATGGGCGGCGGCTCGGGGGCGTGTCCGCCC
Zif	CG10267	BS09656			Med-PmeI-3P	GGGAGTTTAAAC TTAGGCGGCGGCACGCGGGCCATCGATCGG
Mad	CG12399	BS01529
rib	CG7230	BS02287
ttk-RC	CG1856	BS01260
Dll	CG3629	BS22742
D	CG5893	BS22991
bin	CG18647	BS29861
hb	CG9786	BS29986

## Sheet: heterodimers
Heterodimers tested in both configurations
TF1	TF2	Notation	LIR_TF1 =MBP	STDEV_TF1 =MBP	LIR_TF2=MBP	STDEV_TF2=MBP	LIR_mean	STDEV
hb	Adf1	predicted	17.6026	3.11738	10.0771	0.81168	13.8399	4.72615
cad	Adf1	predicted	13.1009	1.18691	12.5042	1.15503	12.8025	1.01635
ttk	D	predicted	8.95756	2.56032	16.4951	1.6488	12.7263	4.69353
Zif	Dll	predicted	11.1474	1.59087	12.3025	2.24959	11.7249	1.7249
ttk	gt	predicted	5.65945	0.392812	7.42806	1.98581	6.54375	1.55196
bin	Mad	predicted with Mad or Med	17.3949	2.97683	11.3145	1.92638	14.3547	4.06381
bin	Med	predicted with Mad or Med	2.51676	0.688314	4.70055	0.626093	3.60865	1.37049
rib	Mad	predicted with Mad or Med	7.99302	0.538553	8.96469	0.744924	8.47886	0.772248
rib	Med	predicted with Mad or Med	4.06208	0.241107	2.94488	2.06027	3.50348	1.36027
D	Mad	predicted with Mad or Med	7.15227	0.52728	6.50967	0.594614	6.83097	0.789795
D	Med	predicted with Mad or Med	2.84708	1.08027	4.32953	0.539238	3.5883	1.10384
hb	cad	neg cont mix pairs	6.71268	0.751596	3.77943	1.7546	5.24606	2.02052
D	gt	neg cont mix pairs	3.41702	0.913186	1.68903	1.29384	2.55302	1.35325
bin	D	neg cont mix pairs	1.49743	0.143296	3.0183	0.315253	2.25787	0.900544
bin	rib	neg cont mix pairs	2.3635	1.17748	1.89051	0.652935	2.11587	0.767702
rib	D	neg cont mix pairs	1.89051	0.652935	2.2538	0.140453	2.07216	0.43895
Med	Mad		12.7309	2.94444	11.6383	1.89171	12.1846	2.11676
clk	cyc		21.496	3.47282	21.8932	1.57874	21.6946	2.2144

## Sheet: heterodimers+more controls
TF1	TF2	Notation	LIR_Avg	STDEV
hb	Adf1	predicted interaction	13.8399	4.72615
cad	Adf1	predicted interaction	12.8025	1.01635
ttk	D	predicted interaction	12.7263	4.69353
Zif	Dll	predicted interaction	11.7249	1.7249
Dll	Dll	predicted interaction	8.13089	0.992137
ttk	gt	predicted interaction	6.54375	1.55196
bin	Mad	predicted with Mad or Med	14.3547	4.06381
bin	Med	predicted with Mad or Med	3.60865	1.37049
rib	Mad	predicted with Mad or Med	8.47886	0.772248
rib	Med	predicted with Mad or Med	3.50348	1.36027
D	Mad	predicted with Mad or Med	6.83097	0.789795
D	Med	predicted with Mad or Med	3.5883	1.10384
hb	cad	neg cont mix pairs	5.24606	2.02052
Mad	Mad	neg cont mix pairs	4.11086	1.32777
Med	Med	neg cont mix pairs	2.8159	1.00803
D	gt	neg cont mix pairs	2.55302	1.35325
bin	D	neg cont mix pairs	2.25787	0.900544
bin	rib	neg cont mix pairs	2.11587	0.767702
rib	D	neg cont mix pairs	2.07216	0.43895
clk	cad	neg cont clk	2.20112	0.405992
clk	Zif	neg cont clk	2.13656	1.33228
clk	Adf1	neg cont clk	2.07162	0.430803
clk	bin	neg cont clk	2.06712	0.922414
clk	ttk	neg cont clk	2.04564	0.873925
clk	rib	neg cont clk	2.03591	0.481235
clk	Med	neg cont clk	1.98238	1.35151
clk	Mad	neg cont clk	1.76311	0.498641
clk	hb	neg cont clk	1.64826	0.891838
clk	Dll	neg cont clk	1.61175	0.519104
clk	D	neg cont clk	1.56534	0.44662
clk	gt	neg cont clk	1.5296	0.759889
Dll	MT	neg cont MT	2.27691	0.556212
Med	MT	neg cont MT	1.96773	0.721217
Adf1	MT	neg cont MT	1.93297	1.21905
ttk	MT	neg cont MT	1.92751	0.938525
bin	MT	neg cont MT	1.74	1.13428
Zif	MT	neg cont MT	1.49687	0.565613
cad	MT	neg cont MT	1.2613	0.549137
hb	MT	neg cont MT	1.17951	0.676677
D	MT	neg cont MT	1.17202	0.26853
rib	MT	neg cont MT	0.796665	0.239992
gt	MT	neg cont MT	0.720387	0.130478
Med	Mad	pos cont	12.1846	2.11676
gt	gt	pos cont	9.57987	2.15026
clk	cyc	pos cont	21.6946	2.2144

## Sheet: all Data
individual expeirments							grouped by TF pairs tested
FR	MBP	LIR 1	LIR 2	mean	STDEV		TF1	TF2	Notation	LIR_TF1 =MBP	STDEV_TF1 =MBP	LIR_TF2=MBP	STDEV_TF2=MBP	LIR_mean	STDEV
cad	Adf1	13.3209	11.6875	12.5042	1.15503		hb	Adf1	predicted	17.6026	3.11738	10.0771	0.81168	13.8399	4.72615
clk	Adf1	2.13424	1.83992	1.98708	0.208117		cad	Adf1	predicted	13.1009	1.18691	12.5042	1.15503	12.8025	1.01635
hb	Adf1	10.6511	9.50319	10.0771	0.81168		ttk	D	predicted	8.95756	2.56032	16.4951	1.6488	12.7263	4.69353
clk	bin	2.03429	3.20901	2.62165	0.830651		Zif	Dll	predicted	11.1474	1.59087	12.3025	2.24959	11.7249	1.7249
D	bin	1.39611	1.59876	1.49743	0.143296		ttk	gt	predicted	5.65945	0.392812	7.42806	1.98581	6.54375	1.55196
Mad	bin	15.2899	19.4998	17.3949	2.97683		bin	Mad	predicted with Mad or Med	17.3949	2.97683	11.3145	1.92638	14.3547	4.06381
Med	bin	2.03004	3.00347	2.51676	0.688314		bin	Med	predicted with Mad or Med	2.51676	0.688314	4.70055	0.626093	3.60865	1.37049
rib	bin	1.5309	3.19611	2.3635	1.17748		rib	Mad	predicted with Mad or Med	7.99302	0.538553	8.96469	0.744924	8.47886	0.772248
Adf1	cad	12.2616	13.9401	13.1009	1.18691		rib	Med	predicted with Mad or Med	4.06208	0.241107	2.94488	2.06027	3.50348	1.36027
clk	cad	2.35159	2.1344	2.243	0.153578		D	Mad	predicted with Mad or Med	7.15227	0.886934	6.50967	0.8196	6.83097	0.789795
hb	cad	2.53874	5.02012	3.77943	1.7546		D	Med	predicted with Mad or Med	2.84708	1.08027	4.32953	0.539238	3.5883	1.10384
Adf1	clk	2.64854	1.66379	2.15617	0.696326		hb	cad	neg cont mix pairs	6.71268	0.751596	3.77943	1.7546	5.24606	2.02052
bin	clk	0.950208	2.07496	1.51258	0.795318		Mad	Mad	neg cont mix pairs					4.11086	1.32777
cad	clk	2.64085	1.67764	2.15924	0.681093		Med	Med	neg cont mix pairs					2.8159	1.00803
cyc	clk	19.0404	23.9517	21.496	3.47282		D	gt	neg cont mix pairs	3.41702	0.913186	1.68903	1.29384	2.55302	1.35325
D	clk	1.81222	0.925019	1.36862	0.627348		bin	D	neg cont mix pairs	1.49743	0.143296	3.0183	0.315253	2.25787	0.900544
D	clk	1.60385	1.92025	1.76205	0.223734		bin	rib	neg cont mix pairs	2.3635	1.17748	1.89051	0.652935	2.11587	0.767702
Dll	clk	2.10484	1.3826	1.74372	0.510703		rib	D	neg cont mix pairs	1.89051	0.652935	2.2538	0.140453	2.07216	0.43895
gt	clk	0.572788	1.77255	1.17267	0.848361		clk	cad	neg cont clk					2.20112	0.405992
hb	clk	1.02298	1.11863	1.07081	0.0676341		clk	Zif	neg cont clk					2.13656	1.33228
Mad	clk	2.05334	2.31113	2.18224	0.182291		clk	Adf1	neg cont clk					2.07162	0.430803
Med	clk	1.4241	1.13741	1.28075	0.202719		clk	bin	neg cont clk					2.06712	0.922414
rib	clk	2.15801	1.74147	1.94974	0.294542		clk	ttk	neg cont clk					2.04564	0.873925
ttk	clk	1.91512	1.59975	1.75743	0.223		clk	rib	neg cont clk					2.03591	0.481235
Zif	clk	0.742315	1.25274	0.997527	0.360923		clk	Med	neg cont clk					1.98238	1.35151
clk	cyc	23.0096	20.7769	21.8932	1.57874		clk	Mad	neg cont clk					1.76311	0.498641
bin	D	2.79538	3.24121	3.0183	0.315253		clk	hb	neg cont clk					1.64826	0.891838
gt	D	2.7713	4.06274	3.41702	0.913186		clk	Dll	neg cont clk					1.61175	0.519104
Mad	D	7.77943	6.52512	7.15227	0.886934		clk	D	neg cont clk					1.56534	0.44662
Med	D	3.61095	2.08322	2.84708	1.08027		clk	gt	neg cont clk					1.5296	0.759889
rib	D	2.15449	2.35312	2.2538	0.140453		Dll	MT	neg cont MT					2.27691	0.556212
ttk	D	17.6609	15.3292	16.4951	1.6488		Med	MT	neg cont MT					1.96773	0.721217
clk	Dll	1.96862	0.990945	1.47978	0.691321		Adf1	MT	neg cont MT					1.93297	1.21905
Zif	Dll	13.8932	10.7118	12.3025	2.24959		ttk	MT	neg cont MT					1.92751	0.938525
clk	gt	2.38802	1.38505	1.88653	0.709209		bin	MT	neg cont MT					1.74	1.13428
D	gt	0.774149	2.60391	1.68903	1.29384		Zif	MT	neg cont MT					1.49687	0.565613
gt	gt	11.1003	8.0594	9.57987	2.15026		cad	MT	neg cont MT					1.2613	0.549137
ttk	gt	8.83224	6.02388	7.42806	1.98581		hb	MT	neg cont MT					1.17951	0.676677
Adf1	hb	15.3983	19.8069	17.6026	3.11738		D	MT	neg cont MT					1.17202	0.26853
cad	hb	6.18122	7.24414	6.71268	0.751596		rib	MT	neg cont MT					0.796665	0.239992
clk	hb	1.50191	2.9495	2.22571	1.0236		gt	MT	neg cont MT					0.720387	0.130478
bin	Mad	12.6766	9.95231	11.3145	1.92638		Med	Mad	pos cont	12.7309	2.94444	11.6383	1.89171	12.1846	2.11676
clk	Mad	1.41486	1.27312	1.34399	0.100228		gt	gt	pos cont					9.57987	2.15026
D	Mad	7.08922	5.93013	6.50967	0.8196		clk	cyc	pos cont	21.496	3.47282	21.8932	1.57874	21.6946	2.2144
Mad	Mad	5.04973	3.17198	4.11086	1.32777
Med	Mad	10.3007	12.9759	11.6383	1.89171
rib	Mad	9.49144	8.43795	8.96469	0.744924
bin	Med	5.14327	4.25784	4.70055	0.626093
clk	Med	4.00111	1.36691	2.68401	1.86266
D	Med	4.71082	3.94823	4.32953	0.539238
Mad	Med	14.8129	10.6489	12.7309	2.94444
Med	Med	3.52868	2.10311	2.8159	1.00803
rib	Med	4.4017	1.48805	2.94488	2.06027
Adf1	MT	2.79497	1.07097	1.93297	1.21905
bin	MT	0.937936	2.54206	1.74	1.13428
cad	MT	0.872999	1.6496	1.2613	0.549137
D	MT	1.3619	0.98214	1.17202	0.26853
Dll	MT	2.67021	1.88361	2.27691	0.556212
gt	MT	0.628125	0.812649	0.720387	0.130478
hb	MT	1.658	0.70103	1.17951	0.676677
Mad	MT	1.19291	1.33144	1.26218	0.0979576
Med	MT	2.47771	1.45776	1.96773	0.721217
rib	MT	0.626965	0.966365	0.796665	0.239992
ttk	MT	1.26387	2.59115	1.92751	0.938525
Zif	MT	1.09692	1.89681	1.49687	0.565613
bin	rib	2.12936	1.60713	1.86824	0.36927
clk	rib	2.65982	1.58436	2.12209	0.760462
D	rib	2.35221	1.42882	1.89051	0.652935
Mad	rib	7.61221	8.37384	7.99302	0.538553
Med	rib	4.23257	3.89159	4.06208	0.241107
clk	ttk	1.35679	3.31089	2.33384	1.38176
D	ttk	10.768	7.14714	8.95756	2.56032
gt	ttk	5.38169	5.93721	5.65945	0.392812
clk	Zif	3.32573	3.22548	3.2756	0.070885
Dll	Zif	10.0225	12.2723	11.1474	1.59087
