# Supplementary material for: Computational Identification of Diverse Mechanisms Underlying Transcription Factor-DNA Occupancy
Source: PLoS Genet. 2013 Aug 1;9(8):e1003571. doi: 10.1371/journal.pgen.1003571 (PMC3731213; doi:10.1371/journal.pgen.1003571)
Supplement: Table S14 — Effects of cooperative DNA binding by the primary TF and a secondary TF (“M2”) chosen from the top 25–50% most highly expressed TF genes, that were significant at distance threshold either 30 bp or 150 bp, with P-value≤0.05 and Z-score ≥3. Cases where the improvement at distance threshold 30 bp was better than that at 150 bp are highlighted in bold. Dashes indicate that the secondary motif was not observed to show significant improvement at the specific distance threshold. This table presents results from testing all secondary motifs whose TFs were in the top 25–50% most highly expressed TF genes (out of the ∼300 TF genes with motifs) at the appropriate developmental stage. (XLSX) [file pgen.1003571.s026.xlsx]

## Sheet: Paper.s14
Data set	M2	CC(M1)	CC(M1+M2); 30bp	ImprOverM1; 30bp	CC(M1+M2); 150bp	ImprOverM1; 150bp
BCD_Bseq_s5	MIRR	0.56	-	-	0.607	0.047
CAD_Bseq_s5	BRK	0.178	-	-	0.297	0.119
CAD_Bseq_s5	HLHMBETA	0.178198	0.320201	0.142003	0.317	0.139
CAD_Bseq_s5	PAN	0.178	-	-	0.308	0.13
D_Mchip_s5_14	AC	0.065	-	-	0.137	0.072
D_Mchip_s5_14	SOX14	0.065	-	-	0.114	0.049
D_Mchip_s5_14	WOR	0.0649937	0.121095	0.0561013	-	-
D_Mseq_s5_11	PRD	0.328	-	-	0.383	0.055
D_Mseq_s5_11	WOR	0.327746	0.385757	0.0580112	0.383	0.055
DISCO_Mseq_s5_11	HKB	0.22	-	-	0.302	0.082
DISCO_Mseq_s5_11	PAD	0.219951	0.279924	0.0599733	0.306	0.086
DL_Bchip_s5	BOWL	0.0616174	0.135657	0.0740399	-	-
DL_Bchip_s5	BRK	0.0616174	0.177059	0.115442	-	-
DL_Bchip_s5	ESPL	0.0616174	0.183115	0.121497	-	-
DL_Bchip_s5	HKB	0.062	-	-	0.134	0.073
DL_Bchip_s5	KLU	0.062	-	-	0.273	0.211
DL_Bchip_s5	SLBO	0.062	-	-	0.169	0.107
DLL_Mchip_s5_14	CF2-II	0.145413	0.24119	0.0957776	-	-
DLL_Mchip_s5_14	CG10904	0.145413	0.230368	0.084955	0.231	0.086
DLL_Mchip_s5_14	ECR	0.145413	0.234924	0.0895115	0.235	0.09
DLL_Mchip_s5_14	FTZ	0.145413	0.231197	0.0857839	-	-
DLL_Mchip_s5_14	HR4	0.145413	0.22543	0.0800172	-	-
DLL_Mchip_s5_14	HR78	0.145413	0.233147	0.0877345	0.231	0.086
DLL_Mchip_s5_14	PEB-F1-3	0.145413	0.238755	0.0933427	-	-
DLL_Mchip_s5_14	PNR	0.145413	0.242098	0.0966856	0.238	0.093
EN_Mchip_s5_14	BRK	0.321	-	-	0.371	0.05
EN_Mchip_s5_14	PEB-F1-3	0.320936	0.375664	0.054728	-	-
EVE_Mseq_s14	CG10904	0.174414	0.217901	0.0434868	-	-
EVE_Mseq_s14	DOC2	0.174414	0.228203	0.0537892	-	-
EVE_Mseq_s14	SVP	0.174414	0.214715	0.0403012	-	-
HB_Bchip_s9	CG13897	0.204	-	-	0.314	0.11
HB_Bchip_s9	CG7928	0.204	-	-	0.294	0.09
HB_Bchip_s9	ESG	0.204	-	-	0.288	0.084
HB_Bchip_s9	KLU	0.204	-	-	0.291	0.087
HB_Bchip_s9	PRD	0.204	-	-	0.293	0.089
HB_Bseq_s5	SQZ	0.373785	0.418138	0.0443522	-	-
HKB_Mseq_s14	ODD	0.551	-	-	0.606	0.055
MED_Bchip_s10	CAUP	0.183922	0.233903	0.0499815	-	-
MED_Bchip_s14	AEF1	0.255	-	-	0.301	0.046
MED_Bchip_s14	ARA	0.255374	0.36474	0.109366	0.362	0.107
MED_Bchip_s14	FD64A	0.255374	0.377752	0.122378	-	-
MED_Bchip_s14	FOXO	0.255374	0.354269	0.0988949	0.379	0.124
MED_Bchip_s14	HB	0.255374	0.394342	0.138968	0.424	0.169
MED_Bchip_s14	MIRR	0.255374	0.351904	0.09653	0.362	0.107
MED_Bchip_s14	SLP2	0.255374	0.380966	0.125593	-	-
TIN_Fchip_s10_11	FTZ	0.392491	0.436602	0.0441108	-	-
TIN_Fchip_s5	CG16778	0.412	-	-	0.49	0.078
TIN_Fchip_s5	EN	0.412	-	-	0.454	0.042
TIN_Fchip_s5	EVE	0.412	-	-	0.453	0.041
TIN_Fchip_s5	HBN	0.412	-	-	0.455	0.043
TIN_Fchip_s9	ABDB	0.428	-	-	0.475	0.047
TIN_Fchip_s9	ANTP	0.428244	0.473078	0.0448337	0.488	0.06
TIN_Fchip_s9	BCD	0.428	-	-	0.473	0.045
TIN_Fchip_s9	C15	0.428	-	-	0.484	0.056
TIN_Fchip_s9	CAD	0.428244	0.478236	0.0499921	0.491	0.063
TIN_Fchip_s9	DFD	0.428244	0.475194	0.0469498	0.482	0.054
TIN_Fchip_s9	DLL	0.428244	0.476185	0.0479407	0.487	0.059
TIN_Fchip_s9	EVE	0.428244	0.482797	0.0545536	0.492	0.064
TIN_Fchip_s9	FTZ	0.428244	0.469628	0.041384	0.494	0.066
TIN_Fchip_s9	HBN	0.428244	0.488496	0.0602518	0.496	0.068
TIN_Fchip_s9	HGTX	0.428244	0.469338	0.0410945	0.499	0.071
TIN_Fchip_s9	IND	0.428	-	-	0.475	0.047
TIN_Fchip_s9	INV	0.428	-	-	0.491	0.063
TIN_Fchip_s9	TUP	0.428	-	-	0.474	0.046
TWI_Fchip_s10_11	CG13897	0.405	-	-	0.446	0.041
TWI_Fchip_s9	VND	0.42	-	-	0.461	0.041
