# Supplementary material for: Computational Identification of Diverse Mechanisms Underlying Transcription Factor-DNA Occupancy
Source: PLoS Genet. 2013 Aug 1;9(8):e1003571. doi: 10.1371/journal.pgen.1003571 (PMC3731213; doi:10.1371/journal.pgen.1003571)
Supplement: Table S15 — Performance of the baseline (single motif) model using two different definitions of the “negative set.” CC(M1) is the Pearson correlation coefficient between STAP predictions and ChIP scores for each data set, which comprises the top 1000 ChIP peaks and 1000 randomly chosen non-peaks. CC(M1)α is the correlation coefficient in a data set where the non-peaks are randomly chosen from the top 1000 ChIP peaks of other TFs. There are 20 data sets with CC(M1)α > CC(M1), and for 11 of these (shown in green) the difference is 0.04 or more. We took UBX_Mchip_s5_14 as an example of such cases and examined the in vivo occupancy and STAP baseline model predictions for this data set in detail (see Figure S10). For the remaining 25 data sets we found CC(M1)α < CC(M1), and for 11 of these, shown in red, the difference is 0.04 or more. (XLSX) [file pgen.1003571.s027.xlsx]

## Sheet: Paper.s15
Data set	CC(M1)	CC(M1)α	Data set	CC(M1)	CC(M1)α	Data set	CC(M1)	CC(M1)α
TRL_Cchip_s5_14	0.765	0.686	TIN_Fchip_s10_11	0.392	0.429	DISCO_Mseq_s5_11	0.22	0.292328
BIN_Fchip_s14	0.654	0.677614	HB_Bseq_s5	0.374	0.350828	PRD_Bchip_s5	0.214	0.156064
MAD_Bchip_s5	0.635	0.605216	SNA_Bchip_s5	0.33	0.332206	SLP1_Bchip_s5	0.214	0.155138
BIN_Fchip_s10_11	0.63	0.649035	D_Mseq_s5_11	0.328	0.302457	HB_Bchip_s9	0.204	0.225
KR_Mchip_s5_11	0.598	0.575122	EN_Mchip_s5_14	0.321	0.481948	MED_Bchip_s10	0.184	-0.0448859
BCD_Bseq_s5	0.56	0.598908	H_Bchip_s5	0.312	0.294476	CAD_Bseq_s5	0.178	0.220486
HKB_Mseq_s14	0.551	0.551592	HKB_Bchip_s5	0.305	0.274576	EVE_Mseq_s14	0.174	0.397719
Z_Bchip_s5	0.467	0.432978	BAB_Mchip_s5_14	0.299	0.429142	SENS_Mchip_s9_11	0.163	0.190647
UBX_Mchip_s5_14	0.442	0.651369	D_Bchip_s5	0.291	0.273425	TLL_Bchip_s5	0.159	0.131768
KR_Bseq_s5	0.43	0.413593	DA_Bchip_s5	0.286	0.203012	DLL_Mchip_s5_14	0.145	0.379097
TIN_Fchip_s9	0.428	0.376	UBX_Mchip_s9_11	0.279	0.469723	SHN_Bchip_s5	0.125	0.148858
ZLD_Rchip_s5	0.423	0.382002	RUN_Bchip_s5	0.258	0.251081	KNI_Bchip_s5	0.102	0.142251
TWI_Fchip_s9	0.42	0.345109	MED_Bchip_s14	0.255	0.107517	MED_Bchip_s5	0.102	-0.0594296
TIN_Fchip_s5	0.412	0.463464	TWI_Bchip_s5	0.251	0.179074	D_Mchip_s5_14	0.065	0.0624738
TWI_Fchip_s10_11	0.405	0.392669	GT_Bseq_s5	0.241	0.235688	DL_Bchip_s5	0.062	0.118119
