# Supplementary material for: Computational Identification of Diverse Mechanisms Underlying Transcription Factor-DNA Occupancy
Source: PLoS Genet. 2013 Aug 1;9(8):e1003571. doi: 10.1371/journal.pgen.1003571 (PMC3731213; doi:10.1371/journal.pgen.1003571)
Supplement: Table S16 — Data and oligo sequence information for cooperative DNA binding assays. Constructs are the same used in the in vitro pull down experiments. For detailed explanation see worksheet “notes” in this file. (XLSX) [file pgen.1003571.s028.xlsx]

## Sheet: notes
This file contains data and oligo sequence information for cooperative DNA binding assays. Constructs are the same used in the in vitro pull down experiments.
sheet name	notes
oligos	In each cooperative DNA binding experiment, a sequence containing binding sites for two potentially cooperating TFs was identified among the top ChIP peaks. Motif matches are shown underlined and in bold. Competitor oligos are either identical to the biotin oligo (wt) or have one or more base changes shown in red. Mutations in binding sites or an insertion in the spacer are indicated.
	Note that all dsDNA oligos were used in each experiment, but the sequence for only one strand is shown here.
all data	The results for each biotin-oligo pulldown experiment is shown, with the input, recovered and percent of input recovered indicated.
% recovered	For each pull down experiment, the percent of input luciferase counts recovered is shown.
FoldIncrease	The ratios determined in the previous sheet are all divided by the sample in which the wild type competitor oligo was used to give a fold increase compared to a wild type competitior.

## Sheet: oligos
		genomic region	Notes
ZIF_Dll
ZIF-DLL-wt-biotin	GCGCATTGTAATGTTTAATACTGATAATTGATAGGGCC	2L:4821198..4821227	A 4 bp GC clamp is added to the beginning and end of each sequence.
ZIF-DLL-wt	GCGCATTGTAATGTTTAATACTGATAATTGATAGGGCC
mutZIF	GCGCATTGTAATGTTTCCTACTGATAATTGATAGGGCC
mutDLL	GCGCATTGTAATGTTTAATACTGATACCTGATAGGGCC
ZIF-DLL+5	GCGCATTGTAATGTTTAATACTGAGCGCGTAATTGATAGGGCC
mutZIF+DLL	GCGCATTGTAATGTTTCCTACTGATACCTGATAGGGCC
GT_TTK
GT-TTK-wt-biotin	GCATAATTTTACGTAACATTATGCAGAGCAAGGATATTTGTGG	2R:21112816..21112854	A 2 bp GC clamp is added to the beginning and end of each sequence.
GT-TTK-wt	GCATAATTTTACGTAACATTATGCAGAGCAAGGATATTTGTGG
mutGT	GCATAATTTTAAAAAACATTATGCAGAGCAAGGATATTTGTGG
mutTTK	GCATAATTTTACGTAACATTATGCAGAGCAAGCCTATTTGTGG
GT-TTK+5	GCATAATTTTACGTAACATTATGCGCGCGAGAGCAAGGATATTTGTGG
mutGT+TTK	GCATAATTTTAAAAAACATTATGCAGAGCAAGCCTATTTGTGG
D_MAD
D-MAD-wt-biotin	GCCGGCCAAACAATAGTGCGAAGGACGACGGCAGGACGGG	3R:4526589..4526624	A 2 bp GC clamp is added to the beginning and end of each sequence.
D-MAD-wt	GCCGGCCAAACAATAGTGCGAAGGACGACGGCAGGACGGG
mutD	GCCGGCCAAATTATAGTGCGAAGGACGACGGCAGGACGGG
mutMAD	GCCGGCCAAACAATAGTGCGAAGGACGATTGCAGGACGGG
D-MAD+5	GCCGGCCAAACAATAGTGCGGCGCGAAGGACGACGGCAGGACGGG
mutD+MAD	GCCGGCCAAATTATAGTGCGAAGGACGATTGCAGGACGGG
	BOLD = TF binding sites
	RED = base pair changes or insertions compared to the wild type sequence.

## Sheet: all_data
Row	Lane	FR	MBP	DNA-BT	DNA-Comp	CPS Out	CPS In	% recovered
A	1	D	MAD	H2O	D-MAD-wt	9737	2204216	0.441744
B	1	D	MAD	D-MAD-wt-biotin	D-MAD-wt	17283	2204216	0.784088
C	1	D	MAD	D-MAD-wt-biotin	mutD	120499	2204216	5.46675
D	1	D	MAD	D-MAD-wt-biotin	mutMAD	81492	2204216	3.6971
E	1	D	MAD	D-MAD-wt-biotin	mutD / mutMAD	95617	2204216	4.33791
F	1	D	MAD	D-MAD-wt-biotin	D-MAD+5	86066	2204216	3.90461
G	1	D	MAD	D-MAD-wt-biotin	mutD+Mad	140966	2204216	6.39529
H	1	D	MAD	D-MAD-wt-biotin	H2O	164525	2204216	7.46411
A	2	D	MAD	H2O	D-MAD-wt	4560	2204216	0.206876
B	2	D	MAD	D-MAD-wt-biotin	D-MAD-wt	18331	2204216	0.831634
C	2	D	MAD	D-MAD-wt-biotin	mutD	118785	2204216	5.38899
D	2	D	MAD	D-MAD-wt-biotin	mutMAD	90904	2204216	4.1241
E	2	D	MAD	D-MAD-wt-biotin	mutD / mutMAD	100508	2204216	4.55981
F	2	D	MAD	D-MAD-wt-biotin	D-MAD+5	98608	2204216	4.47361
G	2	D	MAD	D-MAD-wt-biotin	mutD+Mad	160267	2204216	7.27093
H	2	D	MAD	D-MAD-wt-biotin	H2O	174207	2204216	7.90335
A	3	D	--	H2O	D-MAD-wt	2988	2.05406e+06	0.145468
B	3	D	--	D-MAD-wt-biotin	D-MAD-wt	68048	2.05406e+06	3.31286
C	3	D	--	D-MAD-wt-biotin	mutD	44076	2.05406e+06	2.1458
D	3	D	--	D-MAD-wt-biotin	mutMAD	64298	2.05406e+06	3.13029
E	3	D	--	D-MAD-wt-biotin	mutD / mutMAD	76656	2.05406e+06	3.73193
F	3	D	--	D-MAD-wt-biotin	D-MAD+5	73576	2.05406e+06	3.58198
G	3	D	--	D-MAD-wt-biotin	mutD+Mad	72470	2.05406e+06	3.52814
H	3	D	--	D-MAD-wt-biotin	H2O	71360	2.05406e+06	3.4741
A	4	D	--	H2O	D-MAD-wt	8755	2.05406e+06	0.426229
B	4	D	--	D-MAD-wt-biotin	D-MAD-wt	69784	2.05406e+06	3.39737
C	4	D	--	D-MAD-wt-biotin	mutD	50470	2.05406e+06	2.45709
D	4	D	--	D-MAD-wt-biotin	mutMAD	73724	2.05406e+06	3.58919
E	4	D	--	D-MAD-wt-biotin	mutD / mutMAD	68542	2.05406e+06	3.33691
F	4	D	--	D-MAD-wt-biotin	D-MAD+5	61032	2.05406e+06	2.97129
G	4	D	--	D-MAD-wt-biotin	mutD+Mad	71052	2.05406e+06	3.4591
H	4	D	--	D-MAD-wt-biotin	H2O	74002	2.05406e+06	3.60272
A	5	ZIF	DLL	H2O	ZIF-Dll-wt	4993	2172839	0.229792
B	5	ZIF	DLL	ZIF-DLL-wt-biotin	ZIF-Dll-wt	9850	2172839	0.453324
C	5	ZIF	DLL	ZIF-DLL-wt-biotin	mutZIF	159212	2172839	7.32737
D	5	ZIF	DLL	ZIF-DLL-wt-biotin	mutDll	90215	2172839	4.15194
E	5	ZIF	DLL	ZIF-DLL-wt-biotin	mutZIF / mutDll	116440	2172839	5.35889
F	5	ZIF	DLL	ZIF-DLL-wt-biotin	ZIF-Dll+5	95338	2172839	4.38772
G	5	ZIF	DLL	ZIF-DLL-wt-biotin	mutZIF+Dll	179691	2172839	8.26987
H	5	ZIF	DLL	ZIF-DLL-wt-biotin	H2O	201065	2172839	9.25356
A	6	ZIF	DLL	H2O	ZIF-Dll-wt	3331	2172839	0.153302
B	6	ZIF	DLL	ZIF-DLL-wt-biotin	ZIF-Dll-wt	10906	2172839	0.501924
C	6	ZIF	DLL	ZIF-DLL-wt-biotin	mutZIF	181337	2172839	8.34563
D	6	ZIF	DLL	ZIF-DLL-wt-biotin	mutDll	110742	2172839	5.09665
E	6	ZIF	DLL	ZIF-DLL-wt-biotin	MutZIF / mutDll	139463	2172839	6.41847
F	6	ZIF	DLL	ZIF-DLL-wt-biotin	ZIF-Dll+5	112336	2172839	5.17001
G	6	ZIF	DLL	ZIF-DLL-wt-biotin	mutZIF+Dll	214558	2172839	9.87455
H	6	ZIF	DLL	ZIF-DLL-wt-biotin	H2O	229428	2172839	10.5589
A	7	ZIF	--	H2O	ZIF-Dll-wt	16466	1997287	0.824418
B	7	ZIF	--	ZIF-DLL-wt-biotin	ZIF-Dll-wt	31948	1997287	1.59957
C	7	ZIF	--	ZIF-DLL-wt-biotin	mutZIF	44951	1997287	2.2506
D	7	ZIF	--	ZIF-DLL-wt-biotin	mutDll	30371	1997287	1.52061
E	7	ZIF	--	ZIF-DLL-wt-biotin	MutZIF / mutDll	29083	1997287	1.45613
F	7	ZIF	--	ZIF-DLL-wt-biotin	ZIF-Dll+5	31061	1997287	1.55516
G	7	ZIF	--	ZIF-DLL-wt-biotin	mutZIF+Dll	40718	1997287	2.03867
H	7	ZIF	--	ZIF-DLL-wt-biotin	H2O	40451	1997287	2.0253
A	8	ZIF	--	H2O	ZIF-Dll-wt	14578	1997287	0.72989
B	8	ZIF	--	ZIF-DLL-wt-biotin	ZIF-Dll-wt	37289	1997287	1.86698
C	8	ZIF	--	ZIF-DLL-wt-biotin	mutZIF	36347	1997287	1.81982
D	8	ZIF	--	ZIF-DLL-wt-biotin	mutDll	43671	1997287	2.18652
E	8	ZIF	--	ZIF-DLL-wt-biotin	MutZIF / mutDll	34736	1997287	1.73916
F	8	ZIF	--	ZIF-DLL-wt-biotin	ZIF-Dll+5	38167	1997287	1.91094
G	8	ZIF	--	ZIF-DLL-wt-biotin	mutZIF+Dll	38401	1997287	1.92266
H	8	ZIF	--	ZIF-DLL-wt-biotin	H2O	38376	1997287	1.92141
A	9	GT	TTK	H2O	GT+TTK-wt	3153	2592975	0.121598
B	9	GT	TTK	GT-TTK-wt-biotin	GT+TTK-wt	8591	2592975	0.331318
C	9	GT	TTK	GT-TTK-wt-biotin	mutGT	87487	2592975	3.374
D	9	GT	TTK	GT-TTK-wt-biotin	mutTTK	54165	2592975	2.08891
E	9	GT	TTK	GT-TTK-wt-biotin	mutGT / mutTTK	72923	2592975	2.81233
F	9	GT	TTK	GT-TTK-wt-biotin	GT-TTK+5	47090	2592975	1.81606
G	9	GT	TTK	GT-TTK-wt-biotin	mutGT+TTK	104528	2592975	4.0312
H	9	GT	TTK	GT-TTK-wt-biotin	H2O	147974	2592975	5.70673
A	10	GT	TTK	H2O	GT+TTK-wt	3752	2592975	0.144699
B	10	GT	TTK	GT-TTK-wt-biotin	GT+TTK-wt	12602	2592975	0.486005
C	10	GT	TTK	GT-TTK-wt-biotin	mutGT	99515	2592975	3.83787
D	10	GT	TTK	GT-TTK-wt-biotin	mutTTK	72838	2592975	2.80905
E	10	GT	TTK	GT-TTK-wt-biotin	mutGT / mutTTK	81117	2592975	3.12834
F	10	GT	TTK	GT-TTK-wt-biotin	GT-TTK+5	74941	2592975	2.89016
G	10	GT	TTK	GT-TTK-wt-biotin	mutGT+TTK	125576	2592975	4.84293
H	10	GT	TTK	GT-TTK-wt-biotin	H2O	162410	2592975	6.26346
A	11	GT	--	H2O	GT+TTK-wt	9942	2267007	0.438552
B	11	GT	--	GT-TTK-wt-biotin	GT+TTK-wt	28173	2267007	1.24274
C	11	GT	--	GT-TTK-wt-biotin	mutGT	33491	2267007	1.47732
D	11	GT	--	GT-TTK-wt-biotin	mutTTK	30860	2267007	1.36127
E	11	GT	--	GT-TTK-wt-biotin	mutGT / mutTTK	30468	2267007	1.34397
F	11	GT	--	GT-TTK-wt-biotin	GT-TTK+5	38875	2267007	1.71482
G	11	GT	--	GT-TTK-wt-biotin	mutGT+TTK	39301	2267007	1.73361
H	11	GT	--	GT-TTK-wt-biotin	H2O	43924	2267007	1.93753
A	12	GT	--	H2O	GT+TTK-wt	5124	2267007	0.226025
B	12	GT	--	GT-TTK-wt-biotin	GT+TTK-wt	19202	2267007	0.84702
C	12	GT	--	GT-TTK-wt-biotin	mutGT	24701	2267007	1.08959
D	12	GT	--	GT-TTK-wt-biotin	mutTTK	20639	2267007	0.910407
E	12	GT	--	GT-TTK-wt-biotin	mutGT / mutTTK	27192	2267007	1.19947
F	12	GT	--	GT-TTK-wt-biotin	GT-TTK+5	30396	2267007	1.3408
G	12	GT	--	GT-TTK-wt-biotin	mutGT+TTK	39806	2267007	1.75588
H	12	GT	--	GT-TTK-wt-biotin	H2O	49551	2267007	2.18575

## Sheet: % recovered
FR	MBP	DNA-BT	DNA-Comp	Ratio-1	Ratio-2	+DLL	ERROR
ZIF	DLL	--	wt	0.229792	0.153302	0.191547	0.0540864
ZIF	DLL	wt	wt	0.453324	0.501924	0.477624	0.0343654
ZIF	DLL	wt	mutZIF	7.32737	8.34563	7.8365	0.720014
ZIF	DLL	wt	mutDLL	4.15194	5.09665	4.6243	0.66801
ZIF	DLL	wt	mutZIF/mutDLL	5.35889	6.41847	5.88868	0.749237
ZIF	DLL	wt	+5	4.38772	5.17001	4.77886	0.553166
ZIF	DLL	wt	mutZIF+DLL	8.26987	9.87455	9.07221	1.13468
ZIF	DLL	wt	--	9.25356	10.5589	9.90623	0.923017
FR	MBP	DNA-BT	DNA-Comp	Ratio-1	Ratio-2	-DLL	ERROR
ZIF	--	--	wt	0.824418	0.72989	0.777154	0.0668416
ZIF	--	wt	wt	1.59957	1.86698	1.73328	0.189089
ZIF	--	wt	mutZIF	2.2506	1.81982	2.03521	0.304611
ZIF	--	wt	mutDLL	1.52061	2.18652	1.85356	0.470865
ZIF	--	wt	mutZIF/mutDLL	1.45613	1.73916	1.59764	0.200135
ZIF	--	wt	+5	1.55516	1.91094	1.73305	0.251576
ZIF	--	wt	mutZIF+DLL	2.03867	1.92266	1.98066	0.0820296
ZIF	--	wt	--	2.0253	1.92141	1.97335	0.073462
FR	MBP	DNA-BT	DNA-Comp	Ratio-1	Ratio-2	+TTK	ERROR
GT	TTK	--	wt	0.121598	0.144699	0.133148	0.0163348
GT	TTK	wt	wt	0.331318	0.486005	0.408662	0.10938
GT	TTK	wt	mutGT	3.374	3.83787	3.60594	0.328005
GT	TTK	wt	mutTTK	2.08891	2.80905	2.44898	0.509215
GT	TTK	wt	mutGT/mutTTK	2.81233	3.12834	2.97033	0.223451
GT	TTK	wt	+5	1.81606	2.89016	2.35311	0.759499
GT	TTK	wt	mutGT+TTK	4.0312	4.84293	4.43707	0.573981
GT	TTK	wt	--	5.70673	6.26346	5.98509	0.393671
FR	MBP	DNA-BT	DNA-Comp	Ratio-1	Ratio-2	-TTK	ERROR
GT	--	--	wt	0.438552	0.226025	0.332288	0.150279
GT	--	wt	wt	1.24274	0.84702	1.04488	0.279816
GT	--	wt	mutGT	1.47732	1.08959	1.28345	0.274171
GT	--	wt	mutTTK	1.36127	0.910407	1.13584	0.318805
GT	--	wt	mutGT/mutTTK	1.34397	1.19947	1.27172	0.102182
GT	--	wt	+5	1.71482	1.3408	1.52781	0.26447
GT	--	wt	mutGT+TTK	1.73361	1.75588	1.74475	0.0157516
GT	--	wt	--	1.93753	2.18575	2.06164	0.175513
FR	MBP	DNA-BT	DNA-Comp	Ratio-1	Ratio-2	+MAD	ERROR
D	MAD	--	wt	0.441744	0.206876	0.32431	0.166077
D	MAD	wt	wt	0.784088	0.831634	0.807861	0.0336196
D	MAD	wt	mutD	5.46675	5.38899	5.42787	0.0549847
D	MAD	wt	mutMAD	3.6971	4.1241	3.9106	0.301935
D	MAD	wt	mutD/mutMAD	4.33791	4.55981	4.44886	0.156902
D	MAD	wt	+5	3.90461	4.47361	4.18911	0.402344
D	MAD	wt	mutD+MAD	6.39529	7.27093	6.83311	0.619171
D	MAD	wt	--	7.46411	7.90335	7.68373	0.310596
FR	MBP	DNA-BT	DNA-Comp	Ratio-1	Ratio-2	-MAD	ERROR
D	--	--	wt	0.145468	0.426229	0.285849	0.198528
D	--	wt	wt	3.31286	3.39737	3.35511	0.0597616
D	--	wt	mutD	2.1458	2.45709	2.30144	0.220113
D	--	wt	mutMAD	3.13029	3.58919	3.35974	0.324489
D	--	wt	mutD/mutMAD	3.73193	3.33691	3.53442	0.279323
D	--	wt	+5	3.58198	2.97129	3.27664	0.431826
D	--	wt	mutD+MAD	3.52814	3.4591	3.49362	0.0488145
D	--	wt	--	3.4741	3.60272	3.53841	0.0909505

## Sheet: FoldIncrease
FR	MBP	DNA-BT	DNA-Comp	Ratio-1	FI-1	Ratio-2	FI-2	FI-Avg	ERROR
ZIF	DLL	--	wt	0.229792	0.506904	0.153302	0.305428	0.406166	0.142465
ZIF	DLL	wt	wt	0.453324	1	0.501924	1	1	0
ZIF	DLL	wt	mutZIF	6.86714	15.1484	8.34563	16.6273	15.8878	1.0457
ZIF	DLL	wt	mutDLL	4.15194	9.15888	5.09665	10.1542	9.65656	0.703814
ZIF	DLL	wt	mutZIF/mutDLL	5.35889	11.8213	6.41847	12.7877	12.3045	0.683356
ZIF	DLL	wt	+5	4.38772	9.67898	5.17001	10.3004	9.98968	0.439396
ZIF	DLL	wt	mutZIF+DLL	8.26987	18.2427	9.87455	19.6734	18.9581	1.01162
ZIF	DLL	wt	--	9.25356	20.4127	10.5589	21.0369	20.7248	0.441355
FR	MBP	DNA-BT	DNA-Comp	Ratio-1	FI-1	Ratio-2	FI-2	FI-Avg	ERROR
ZIF	--	--	wt	0.824418	0.5154	0.72989	0.390946	0.453173	0.088002
ZIF	--	wt	wt	1.59957	1	1.86698	1	1	0
ZIF	--	wt	mutZIF	2.2506	1.40701	1.81982	0.974738	1.19087	0.305659
ZIF	--	wt	mutDLL	1.52061	0.950639	2.18652	1.17115	1.06089	0.155925
ZIF	--	wt	mutZIF/mutDLL	1.45613	0.910323	1.73916	0.931535	0.920929	0.014999
ZIF	--	wt	+5	1.55516	0.972236	1.91094	1.02355	0.997891	0.0362814
ZIF	--	wt	mutZIF+DLL	2.03867	1.27451	1.92266	1.02982	1.15216	0.17302
ZIF	--	wt	--	2.0253	1.26615	1.92141	1.02915	1.14765	0.167585
FR	MBP	DNA-BT	DNA-Comp	Ratio-1	FI-1	Ratio-2	FI-2	FI-Avg	ERROR
GT	TTK	--	wt	0.0963758	0.212598	0.144699	0.288288	0.250443	0.0535209
GT	TTK	wt	wt	0.331318	0.730864	0.486005	0.968285	0.849575	0.167882
GT	TTK	wt	mutGT	3.374	7.4428	3.83787	7.64632	7.54456	0.143906
GT	TTK	wt	mutTTK	2.08891	4.60799	2.80905	5.59657	5.10228	0.699028
GT	TTK	wt	mutGT/mutTTK	2.81233	6.2038	3.12834	6.23269	6.21824	0.0204319
GT	TTK	wt	+5	1.81606	4.0061	2.89016	5.75815	4.88213	1.23889
GT	TTK	wt	mutGT+TTK	4.0312	8.89254	4.84293	9.64873	9.27064	0.534713
GT	TTK	wt	--	5.70673	12.5886	6.26346	12.4789	12.5338	0.0775856
FR	MBP	DNA-BT	DNA-Comp	Ratio-1	FI-1	Ratio-2	FI-2	FI-Avg	ERROR
GT	--	--	wt	0.438552	0.19486	0.226025	0.124202	0.159531	0.0499626
GT	--	wt	wt	1.24274	0.552181	0.84702	0.465442	0.508811	0.0613337
GT	--	wt	mutGT	1.47732	0.656412	1.08959	0.598734	0.627573	0.0407847
GT	--	wt	mutTTK	1.36127	0.604845	0.910407	0.500274	0.552559	0.0739431
GT	--	wt	mutGT/mutTTK	1.34397	0.597162	1.19947	0.659113	0.628138	0.0438063
GT	--	wt	+5	1.71482	0.761936	1.3408	0.736776	0.749356	0.017791
GT	--	wt	mutGT+TTK	1.73361	0.770286	1.75588	0.964867	0.867577	0.13759
GT	--	wt	--	1.93753	0.860895	2.18575	1.20108	1.03099	0.240546
FR	MBP	DNA-BT	DNA-Comp	Ratio-1	FI-1	Ratio-2	FI-2	FI-Avg	ERROR
D	MAD	--	wt	0.441744	0.563386	0.206876	0.248759	0.406072	0.222475
D	MAD	wt	wt	0.784088	1	0.831634	1	1	0
D	MAD	wt	mutD	5.46675	6.97211	5.38899	6.48001	6.72606	0.347971
D	MAD	wt	mutMAD	3.6971	4.71515	4.1241	4.95903	4.83709	0.172447
D	MAD	wt	mutD/mutMAD	4.33791	5.53243	4.55981	5.48295	5.50769	0.0349865
D	MAD	wt	+5	3.90461	4.97981	4.47361	5.3793	5.17955	0.282486
D	MAD	wt	mutD+MAD	6.39529	8.15634	7.27093	8.74295	8.44964	0.414796
D	MAD	wt	--	7.46411	9.51947	7.90335	9.50341	9.51144	0.0113565
FR	MBP	DNA-BT	DNA-Comp	Ratio-1	FI-1	Ratio-2	FI-2	FI-Avg	ERROR
D	--	--	wt	0.145468	0.0439102	0.426229	0.125459	0.0846844	0.0576634
D	--	wt	wt	3.31286	1	3.39737	1	1	0
D	--	wt	mutD	2.1458	0.647719	2.45709	0.723232	0.685475	0.0533954
D	--	wt	mutMAD	3.13029	0.944892	3.58919	1.05646	1.00068	0.0788906
D	--	wt	mutD/mutMAD	3.73193	1.1265	3.33691	0.982202	1.05435	0.102033
D	--	wt	+5	3.58198	1.08124	2.97129	0.874584	0.977911	0.146125
D	--	wt	mutD+MAD	3.52814	1.06498	3.4591	1.01817	1.04158	0.0331019
D	--	wt	--	3.4741	1.04867	3.60272	1.06044	1.05456	0.00832415
